# Supplementary material for: Which fluoroquinolone is safer when combined with bedaquiline for tuberculosis treatment: evidence from FDA Adverse Event Reporting System database from 2013 to 2024
Source: Front Pharmacol. 2024 Dec 12;15:1491921. doi: 10.3389/fphar.2024.1491921 (PMC11669847; doi:10.3389/fphar.2024.1491921)
Supplement: Supplementary file 2 [file DataSheet1.XLSX]

## Sheet: Sheet 1
soc	pt	Bedaquiline-Levofloxacin <=45	ROR(95% CI)	PRR(95% CI)	chisq	IC(IC025)	EBGM(EBGM05)	Bedaquiline-Levofloxacin 45~65	ROR(95% CI)	PRR(95% CI)	chisq	IC(IC025)	EBGM(EBGM05)	Bedaquiline-Levofloxacin >=65	ROR(95% CI)	PRR(95% CI)	chisq	IC(IC025)	EBGM(EBGM05)	Bedaquiline-Moxifloxacin <=45	ROR(95% CI)	PRR(95% CI)	chisq	IC(IC025)	EBGM(EBGM05)	Bedaquiline-Moxifloxacin 45~65	ROR(95% CI)	PRR(95% CI)	chisq	IC(IC025)	EBGM(EBGM05)	Bedaquiline-Moxifloxacin >=65	ROR(95% CI)	PRR(95% CI)	chisq	IC(IC025)	EBGM(EBGM05)
investigations	electrocardiogram qt prolonged	34	31.66(22.49, 44.57)	30.78(22.06, 42.95)	974.45	4.94(4.45)	30.59(22.98)	27	78.09(53, 115.07)	74.38(51.25, 107.94)	1945.45	6.21(5.66)	73.99(53.49)	13	66.37(38.04, 115.82)	63.46(37.38, 107.73)	797.86	5.98(5.21)	63.31(39.73)	60	71.93(55.31, 93.53)	67.49(52.31, 87.08)	3890.74	6.06(5.69)	66.76(53.59)	39	131.92(95.02, 183.15)	121.67(90.68, 163.25)	4633.62	6.92(6.45)	120.72(91.74)	12	88(49.09, 157.77)	82.91(47.89, 143.53)	969.63	6.37(5.56)	82.73(50.76)
investigations	aspartate aminotransferase increased	13	11.96(6.92, 20.68)	11.84(6.84, 20.5)	128.87	3.56(2.8)	11.82(7.48)	8	17.8(8.85, 35.79)	17.56(8.84, 34.87)	124.89	4.13(3.18)	17.54(9.78)	3	14.98(4.8, 46.72)	14.83(4.85, 45.32)	38.71	3.89(2.47)	14.82(5.72)	16	18.06(11.01, 29.63)	17.78(10.89, 29.02)	252.88	4.15(3.46)	17.73(11.72)
investigations	alanine aminotransferase increased	10	7.09(3.8, 13.22)	7.04(3.76, 13.18)	51.79	2.81(1.96)	7.03(4.17)													10	8.69(4.66, 16.22)	8.61(4.69, 15.81)	67.29	3.1(2.25)	8.6(5.11)
investigations	blood creatinine increased	9	10.03(5.2, 19.34)	9.96(5.22, 19.02)	72.49	3.31(2.42)	9.95(5.74)	5	8.46(3.51, 20.42)	8.4(3.48, 20.29)	32.59	3.07(1.91)	8.39(4.02)
investigations	haemoglobin decreased	9	6.59(3.42, 12.7)	6.54(3.43, 12.49)	42.26	2.71(1.81)	6.54(3.77)	4	4.75(1.78, 12.71)	4.73(1.78, 12.6)	11.77	2.24(0.97)	4.73(2.08)							8	7.19(3.58, 14.42)	7.14(3.6, 14.18)	42.22	2.83(1.89)	7.13(3.98)	6	8.01(3.58, 17.92)	7.93(3.55, 17.71)	36.34	2.99(1.91)	7.92(4.04)
investigations	hepatic enzyme increased	7	4.44(2.11, 9.33)	4.42(2.1, 9.31)	18.51	2.14(1.14)	4.41(2.37)
investigations	blood bilirubin increased	5	10.38(4.31, 25.01)	10.34(4.28, 24.98)	42.12	3.37(2.21)	10.32(4.95)													3	7.59(2.44, 23.61)	7.57(2.43, 23.59)	17.1	2.92(1.5)	7.57(2.93)
investigations	blood calcium decreased	4	25.64(9.58, 68.61)	25.56(9.59, 68.1)	93.92	4.67(3.4)	25.43(11.16)
investigations	gamma-glutamyltransferase increased	3	7.63(2.45, 23.71)	7.61(2.44, 23.72)	17.21	2.93(1.51)	7.6(2.94)	6	28.9(12.92, 64.66)	28.6(12.8, 63.88)	159.55	4.84(3.76)	28.55(14.55)
investigations	hepatitis c rna increased	3	835.96(245.91, 2841.81)	833.84(247.36, 2810.85)	2139.03	9.48(7.94)	714.86(256.79)
investigations	blood magnesium increased	3	295.04(91.96, 946.66)	294.3(92.59, 935.42)	828.19	8.12(6.65)	278(104.81)
investigations	transaminases increased							5	20.47(8.48, 49.4)	20.3(8.4, 49.04)	91.63	4.34(3.18)	20.27(9.7)							6	11.52(5.16, 25.74)	11.46(5.13, 25.6)	57.2	3.52(2.44)	11.44(5.84)
investigations	blood pressure decreased							4	6.9(2.58, 18.46)	6.86(2.57, 18.28)	20.03	2.78(1.51)	6.86(3.01)
investigations	blood sodium decreased							3	23.82(7.65, 74.15)	23.7(7.6, 73.87)	65.12	4.56(3.14)	23.66(9.15)							3	24.6(7.9, 76.6)	24.53(7.87, 76.45)	67.45	4.61(3.19)	24.44(9.45)
metabolism and nutrition disorders	hypokalaemia	16	21.03(12.83, 34.48)	20.76(12.72, 33.89)	299.88	4.37(3.68)	20.68(13.67)	8	18.73(9.32, 37.67)	18.48(9.31, 36.7)	132.2	4.21(3.26)	18.46(10.29)	4	10.94(4.08, 29.35)	10.8(4.05, 28.78)	35.62	3.43(2.16)	10.8(4.73)	8	12.88(6.42, 25.85)	12.78(6.44, 25.38)	86.75	3.67(2.73)	12.76(7.12)
metabolism and nutrition disorders	hypomagnesaemia	12	84.7(47.74, 150.28)	83.85(47.5, 148.03)	966.27	6.37(5.57)	82.48(51.05)	3	20.02(6.43, 62.33)	19.92(6.39, 62.09)	53.85	4.31(2.89)	19.89(7.69)							9	79.17(40.89, 153.27)	78.44(41.08, 149.77)	679.38	6.28(5.37)	77.45(44.56)
metabolism and nutrition disorders	decreased appetite	12	3.57(2.02, 6.3)	3.54(2.01, 6.25)	21.93	1.82(1.03)	3.54(2.2)							7	4.08(1.93, 8.64)	4.01(1.94, 8.28)	15.89	2(0.99)	4.01(2.14)	12	4.36(2.47, 7.71)	4.32(2.45, 7.63)	30.7	2.11(1.32)	4.32(2.68)
metabolism and nutrition disorders	hyponatraemia	6	11.63(5.21, 25.97)	11.58(5.18, 25.86)	57.87	3.53(2.46)	11.55(5.9)	4	9.67(3.62, 25.86)	9.61(3.61, 25.61)	30.85	3.26(1.99)	9.6(4.22)							4	9.35(3.5, 24.97)	9.31(3.49, 24.81)	29.64	3.22(1.95)	9.3(4.09)
metabolism and nutrition disorders	hypoglycaemia	6	7.38(3.3, 16.46)	7.34(3.29, 16.39)	32.85	2.87(1.8)	7.33(3.75)
metabolism and nutrition disorders	hypocalcaemia	6	20.45(9.15, 45.69)	20.35(9.11, 45.45)	109.98	4.34(3.27)	20.27(10.35)
metabolism and nutrition disorders	hypoalbuminaemia	5	28.61(11.86, 69.03)	28.49(11.79, 68.82)	131.9	4.82(3.66)	28.34(13.56)
metabolism and nutrition disorders	electrolyte imbalance							3	29.45(9.46, 91.69)	29.29(9.4, 91.29)	81.83	4.87(3.45)	29.23(11.3)							7	40.83(19.36, 86.08)	40.54(19.25, 85.38)	268.19	5.33(4.32)	40.27(21.57)
hepatobiliary disorders	drug-induced liver injury	16	16.4(10.01, 26.89)	16.19(9.92, 26.43)	227.55	4.01(3.32)	16.15(10.68)	6	16.03(7.17, 35.85)	15.87(7.11, 35.45)	83.54	3.99(2.91)	15.85(8.08)													3	9.08(2.92, 28.27)	9.03(2.9, 28.14)	21.44	3.17(1.75)	9.03(3.49)
hepatobiliary disorders	hepatotoxicity	12	20.72(11.72, 36.63)	20.52(11.62, 36.23)	222	4.35(3.56)	20.44(12.69)	3	12.38(3.98, 38.53)	12.32(3.95, 38.4)	31.2	3.62(2.2)	12.31(4.76)							34	75.95(53.83, 107.16)	73.29(52.52, 102.27)	2396.76	6.18(5.69)	72.43(54.31)	22	108.9(70.93, 167.21)	104.13(69, 157.16)	2232.96	6.69(6.09)	103.44(72.25)	3	51.72(16.53, 161.84)	50.98(16.68, 155.81)	146.84	5.67(4.24)	50.91(19.6)
hepatobiliary disorders	hepatitis	6	11.25(5.04, 25.11)	11.2(5.01, 25.02)	55.62	3.48(2.41)	11.17(5.71)													5	11.42(4.74, 27.53)	11.37(4.71, 27.47)	47.22	3.5(2.35)	11.35(5.44)
hepatobiliary disorders	hepatitis toxic	3	49.5(15.85, 154.55)	49.37(15.84, 153.88)	140.8	5.61(4.19)	48.9(18.86)													4	80.49(29.95, 216.28)	80.16(30.08, 213.58)	308.63	6.31(5.03)	79.13(34.6)
hepatobiliary disorders	hepatic necrosis	3	31.02(9.96, 96.67)	30.95(9.93, 96.46)	86.41	4.94(3.52)	30.76(11.89)
hepatobiliary disorders	portal fibrosis	3	406.68(125.22, 1320.82)	405.65(125.15, 1314.87)	1120.15	8.55(7.07)	375.3(140.06)
hepatobiliary disorders	hepatic function abnormal							5	13.19(5.47, 31.83)	13.08(5.41, 31.6)	55.77	3.71(2.55)	13.07(6.25)
nervous system disorders	neuropathy peripheral	43	46.24(34.06, 62.79)	44.6(33.24, 59.84)	1817.9	5.47(5.03)	44.21(34.23)	14	13.67(8.04, 23.24)	13.35(8.02, 22.22)	160.14	3.74(3)	13.34(8.56)	5	8.94(3.69, 21.64)	8.8(3.71, 20.85)	34.63	3.14(1.97)	8.8(4.2)	7	8.92(4.24, 18.77)	8.86(4.21, 18.66)	48.78	3.15(2.14)	8.85(4.75)	8	8.72(4.34, 17.55)	8.6(4.33, 17.08)	53.79	3.1(2.15)	8.59(4.79)
nervous system disorders	generalised tonic-clonic seizure	11	11.04(6.09, 20)	10.94(6.08, 19.7)	99.25	3.45(2.63)	10.92(6.64)
nervous system disorders	optic neuritis	7	26.17(12.42, 55.12)	26.02(12.36, 54.8)	167.57	4.69(3.69)	25.89(13.88)													6	27.42(12.27, 61.3)	27.26(12.2, 60.89)	151.12	4.76(3.69)	27.14(13.84)
nervous system disorders	facial paralysis	3	10.68(3.43, 33.19)	10.65(3.42, 33.19)	26.19	3.41(1.99)	10.63(4.12)
nervous system disorders	intracranial mass	3	153.54(48.61, 485.02)	153.15(48.18, 486.78)	440.02	7.22(5.77)	148.64(56.77)
nervous system disorders	polyneuropathy	3	19.24(6.18, 59.87)	19.19(6.16, 59.81)	51.55	4.26(2.84)	19.12(7.4)
general disorders and administration site conditions	chest pain	12	3.78(2.14, 6.68)	3.75(2.12, 6.62)	24.29	1.91(1.12)	3.75(2.33)
general disorders and administration site conditions	treatment noncompliance	8	5.8(2.89, 11.63)	5.77(2.91, 11.46)	31.52	2.53(1.58)	5.76(3.22)	4	10.49(3.92, 28.06)	10.42(3.91, 27.76)	34.07	3.38(2.11)	10.41(4.57)													4	11.65(4.36, 31.19)	11.57(4.34, 30.83)	38.62	3.53(2.26)	11.56(5.07)
general disorders and administration site conditions	treatment failure	7	4(1.9, 8.41)	3.98(1.89, 8.38)	15.63	1.99(0.99)	3.98(2.14)
general disorders and administration site conditions	drug resistance	4	5.07(1.9, 13.54)	5.06(1.9, 13.48)	13.02	2.34(1.07)	5.05(2.22)													7	11.14(5.29, 23.45)	11.07(5.26, 23.31)	64.03	3.47(2.46)	11.05(5.93)
general disorders and administration site conditions	death
general disorders and administration site conditions	asthenia
cardiac disorders	arrhythmia	7	10.6(5.04, 22.3)	10.54(5, 22.2)	60.37	3.4(2.39)	10.52(5.65)							3	10.64(3.41, 33.19)	10.54(3.45, 32.21)	25.93	3.4(1.97)	10.54(4.07)
cardiac disorders	cardiomyopathy	3	11.29(3.63, 35.09)	11.26(3.61, 35.09)	27.99	3.49(2.07)	11.24(4.35)													3	13.93(4.48, 43.32)	13.89(4.46, 43.29)	35.8	3.79(2.37)	13.86(5.36)
cardiac disorders	myocardial infarction							6	5.7(2.55, 12.74)	5.65(2.53, 12.62)	22.99	2.5(1.42)	5.65(2.88)							3	6.46(2.08, 20.08)	6.44(2.07, 20.07)	13.79	2.69(1.27)	6.44(2.49)
cardiac disorders	ventricular extrasystoles							3	36.52(11.72, 113.74)	36.33(11.66, 113.23)	102.81	5.18(3.76)	36.23(14)
cardiac disorders	myocardial ischaemia							3	40.44(12.98, 125.99)	40.23(12.91, 125.39)	114.46	5.33(3.9)	40.12(15.5)							3	40.03(12.84, 124.78)	39.9(12.8, 124.36)	113.05	5.31(3.89)	39.65(15.31)	7	106.66(50.45, 225.47)	105.17(49.94, 221.49)	717.44	6.71(5.7)	104.46(55.84)
cardiac disorders	cardiopulmonary failure													5	266.5(109.62, 647.94)	261.96(108.44, 632.82)	1287.22	8.02(6.85)	259.41(123.35)
infections and infestations	gastroenteritis	11	28.92(15.95, 52.46)	28.66(15.92, 51.6)	292.1	4.83(4.01)	28.51(17.32)													4	12.62(4.72, 33.72)	12.57(4.72, 33.49)	42.51	3.65(2.38)	12.54(5.51)
infections and infestations	clostridium difficile colitis	5	23.81(9.87, 57.43)	23.71(9.81, 57.28)	108.27	4.56(3.4)	23.6(11.3)
infections and infestations	meningitis	4	26.66(9.96, 71.35)	26.58(9.98, 70.82)	97.95	4.72(3.45)	26.44(11.6)
infections and infestations	pneumocystis jirovecii pneumonia	3	13.52(4.35, 42.04)	13.49(4.33, 42.05)	34.59	3.75(2.33)	13.45(5.21)
infections and infestations	pelvic inflammatory disease	3	49.17(15.75, 153.53)	49.05(15.74, 152.88)	139.85	5.6(4.18)	48.58(18.74)
gastrointestinal disorders	vomiting	40	3.71(2.71, 5.09)	3.62(2.65, 4.95)	76.43	1.85(1.41)	3.62(2.78)	20	4.7(3.01, 7.35)	4.57(2.97, 7.03)	56.2	2.19(1.56)	4.57(3.15)													13	3.38(1.95, 5.86)	3.32(1.96, 5.64)	21.18	1.73(0.96)	3.31(2.09)
gastrointestinal disorders	haematemesis	6	13.49(6.04, 30.13)	13.43(6.01, 30)	68.87	3.74(2.67)	13.4(6.84)
gastrointestinal disorders	gastritis	3	7.05(2.27, 21.91)	7.04(2.26, 21.94)	15.52	2.81(1.4)	7.03(2.72)
gastrointestinal disorders	faeces discoloured	3	13.17(4.24, 40.97)	13.14(4.22, 40.95)	33.58	3.71(2.29)	13.11(5.07)
gastrointestinal disorders	nausea													12	3.54(1.98, 6.3)	3.43(1.98, 5.94)	20.93	1.78(0.98)	3.43(2.12)
respiratory, thoracic and mediastinal disorders	haemoptysis	10	20.05(10.75, 37.42)	19.89(10.62, 37.24)	178.8	4.31(3.45)	19.82(11.76)																			3	12.73(4.09, 39.62)	12.66(4.06, 39.46)	32.2	3.66(2.24)	12.65(4.89)
respiratory, thoracic and mediastinal disorders	respiratory distress	4	5.39(2.02, 14.39)	5.38(2.02, 14.33)	14.24	2.43(1.16)	5.37(2.36)	4	17.93(6.7, 47.98)	17.81(6.68, 47.45)	63.42	4.15(2.88)	17.79(7.81)
respiratory, thoracic and mediastinal disorders	pulmonary embolism							8	10.32(5.13, 20.74)	10.18(5.13, 20.22)	66.3	3.35(2.4)	10.18(5.67)
respiratory, thoracic and mediastinal disorders	bronchiectasis							3	44.49(14.28, 138.62)	44.26(14.2, 137.95)	126.45	5.46(4.04)	44.12(17.05)
psychiatric disorders	psychotic disorder	15	16.41(9.85, 27.33)	16.22(9.74, 27)	213.63	4.01(3.3)	16.17(10.55)													4	5.28(1.98, 14.1)	5.26(1.97, 14.02)	13.8	2.39(1.13)	5.26(2.31)
psychiatric disorders	alcohol abuse	4	34.86(13.02, 93.35)	34.74(13.04, 92.56)	130.2	5.11(3.84)	34.51(15.14)
psychiatric disorders	hallucination													3	5.62(1.8, 17.53)	5.57(1.82, 17.02)	11.27	2.48(1.05)	5.57(2.15)
blood and lymphatic system disorders	anaemia	58	27.52(21.12, 35.86)	26.22(20.32, 33.83)	1402.14	4.71(4.33)	26.09(20.91)	34	23.1(16.33, 32.69)	21.76(15.59, 30.36)	674.29	4.44(3.95)	21.73(16.25)	10	6.98(3.72, 13.12)	6.78(3.69, 12.45)	49.48	2.76(1.89)	6.77(4)	21	11.87(7.7, 18.3)	11.63(7.56, 17.9)	204.03	3.54(2.93)	11.61(8.08)	11	8.05(4.43, 14.63)	7.89(4.38, 14.21)	66.35	2.98(2.15)	7.89(4.78)	5	4.91(2.02, 11.92)	4.81(2.03, 11.39)	15.17	2.27(1.1)	4.81(2.29)
blood and lymphatic system disorders	pancytopenia							3	5.73(1.84, 17.82)	5.7(1.83, 17.77)	11.64	2.51(1.09)	5.7(2.21)	3	7.49(2.4, 23.36)	7.42(2.43, 22.68)	16.69	2.89(1.47)	7.42(2.86)
blood and lymphatic system disorders	myelosuppression							3	7.02(2.26, 21.84)	6.99(2.24, 21.79)	15.4	2.8(1.38)	6.98(2.7)
skin and subcutaneous tissue disorders	drug reaction with eosinophilia and systemic symptoms	7	6.58(3.13, 13.84)	6.55(3.11, 13.79)	32.88	2.71(1.71)	6.54(3.51)
skin and subcutaneous tissue disorders	dermatitis allergic	3	9.74(3.13, 30.27)	9.71(3.12, 30.26)	23.41	3.28(1.86)	9.7(3.75)
renal and urinary disorders	acute kidney injury	12	4.11(2.33, 7.26)	4.08(2.31, 7.2)	27.93	2.03(1.24)	4.08(2.53)																			8	4.07(2.02, 8.18)	4.02(2.02, 7.98)	18.19	2.01(1.05)	4.02(2.24)
renal and urinary disorders	renal impairment	7	7.43(3.53, 15.62)	7.39(3.51, 15.56)	38.65	2.88(1.88)	7.38(3.96)	7	9.13(4.33, 19.25)	9.03(4.29, 19.02)	50.02	3.17(2.17)	9.03(4.84)													4	5.94(2.22, 15.89)	5.9(2.21, 15.72)	16.29	2.56(1.29)	5.9(2.59)
injury, poisoning and procedural complications	intentional product use issue	22	9.99(6.55, 15.23)	9.82(6.51, 14.82)	174.24	3.29(2.7)	9.8(6.88)	8	8.3(4.13, 16.68)	8.2(4.13, 16.28)	50.6	3.03(2.08)	8.19(4.57)	6	11.47(5.11, 25.75)	11.26(5.14, 24.66)	56.14	3.49(2.41)	11.25(5.72)	31	17.7(12.37, 25.33)	17.16(12.06, 24.42)	471.39	4.1(3.59)	17.12(12.68)	16	19.32(11.74, 31.81)	18.73(11.47, 30.57)	268.73	4.23(3.53)	18.71(12.33)	3	8.18(2.62, 25.59)	8.08(2.64, 24.69)	18.63	3.01(1.59)	8.08(3.11)
injury, poisoning and procedural complications	incorrect product administration duration	3	5.33(1.72, 16.57)	5.32(1.71, 16.58)	10.52	2.41(0.99)	5.32(2.06)													5	11.23(4.66, 27.07)	11.18(4.63, 27.01)	46.27	3.48(2.32)	11.16(5.35)
endocrine disorders	adrenal insufficiency							6	42.79(19.12, 95.78)	42.34(18.96, 94.57)	241.53	5.4(4.32)	42.22(21.51)
endocrine disorders	hypothyroidism							5	14.5(6.01, 34.99)	14.38(5.95, 34.74)	62.21	3.84(2.68)	14.36(6.87)
ear and labyrinth disorders	deafness	4	14.64(5.48, 39.14)	14.6(5.48, 38.9)	50.53	3.86(2.59)	14.56(6.39)
ear and labyrinth disorders	hypoacusis							3	12.71(4.08, 39.54)	12.64(4.06, 39.4)	32.16	3.66(2.24)	12.63(4.89)							3	14.29(4.59, 44.43)	14.24(4.57, 44.38)	36.87	3.83(2.41)	14.21(5.5)
vascular disorders	deep vein thrombosis	6	9.19(4.12, 20.5)	9.14(4.09, 20.41)	43.46	3.19(2.12)	9.13(4.66)	4	8.26(3.09, 22.08)	8.2(3.08, 21.85)	25.31	3.04(1.76)	8.2(3.6)
eye disorders	toxic optic neuropathy	4	220.66(80.94, 601.58)	219.91(80.93, 597.54)	834.99	7.72(6.42)	210.7(91.03)
investigations	electrocardiogram t wave abnormal																			4	137.47(50.93, 371.06)	136.9(51.38, 364.76)	527.77	7.07(5.78)	133.91(58.34)
investigations	white blood cell count increased																			4	6.41(2.4, 17.11)	6.38(2.39, 17)	18.16	2.67(1.4)	6.38(2.8)
investigations	blood chloride decreased																			3	117.52(37.43, 368.99)	117.15(37.59, 365.13)	338.97	6.84(5.41)	114.96(44.13)
investigations	blood potassium decreased																			3	12.49(4.02, 38.85)	12.46(4, 38.84)	31.56	3.64(2.22)	12.43(4.81)
investigations	platelet count decreased																									4	4.7(1.76, 12.56)	4.67(1.75, 12.44)	11.54	2.22(0.95)	4.66(2.05)
investigations	creatinine renal clearance decreased																									3	193.09(61.63, 605)	191.94(61.58, 598.23)	562.81	7.57(6.14)	189.58(72.91)
investigations	blood albumin decreased																									3	53.32(17.11, 166.23)	53.01(17.01, 165.22)	152.57	5.72(4.3)	52.83(20.4)
metabolism and nutrition disorders	dehydration																			6	4.79(2.15, 10.7)	4.77(2.14, 10.65)	17.88	2.25(1.18)	4.77(2.43)
metabolism and nutrition disorders	diabetic ketoacidosis																									3	8.67(2.79, 27)	8.63(2.77, 26.9)	20.23	3.11(1.69)	8.62(3.34)
hepatobiliary disorders	hepatocellular injury																			5	11.28(4.68, 27.2)	11.23(4.65, 27.13)	46.54	3.49(2.33)	11.21(5.37)
hepatobiliary disorders	cholecystitis chronic																									3	356.49(113.11, 1123.57)	354.34(113.69, 1104.4)	1033.22	8.44(7)	346.37(132.55)
hepatobiliary disorders	cholecystitis																									3	34.07(10.94, 106.13)	33.87(10.87, 105.57)	95.51	5.08(3.66)	33.8(13.06)
cardiac disorders	cardiac failure																			4	7.27(2.72, 19.42)	7.24(2.72, 19.29)	21.51	2.86(1.59)	7.24(3.18)
cardiac disorders	cor pulmonale																			3	261.9(82.32, 833.21)	261.08(82.14, 829.83)	745.32	7.97(6.51)	250.39(95.07)
cardiac disorders	atrioventricular block first degree																									5	173.49(71.54, 420.71)	171.76(71.1, 414.93)	839.47	7.41(6.24)	169.87(80.95)
cardiac disorders	cardiac failure acute																									3	54.84(17.59, 170.96)	54.51(17.49, 169.9)	157.06	5.76(4.34)	54.33(20.98)	3	66.57(21.27, 208.35)	65.61(21.47, 200.52)	190.58	6.03(4.6)	65.5(25.21)
infections and infestations	clostridium difficile infection																			4	8.29(3.1, 22.14)	8.26(3.1, 22.01)	25.49	3.04(1.78)	8.25(3.62)
infections and infestations	pneumonia bacterial																			4	39.85(14.88, 106.73)	39.69(14.9, 105.75)	149.89	5.3(4.03)	39.44(17.29)
infections and infestations	hepatitis c																			3	27.44(8.81, 85.45)	27.36(8.78, 85.28)	75.85	4.77(3.35)	27.24(10.53)	6	42.71(19.07, 95.63)	42.2(18.89, 94.26)	240.77	5.4(4.32)	42.09(21.44)
infections and infestations	pyelonephritis chronic																									3	1130.33(348.87, 3662.31)	1123.53(346.62, 3641.79)	3135.21	10.03(8.55)	1046.99(391.52)
infections and infestations	bacterial infection																									3	20.05(6.44, 62.42)	19.93(6.39, 62.12)	53.9	4.32(2.89)	19.91(7.7)
nervous system disorders	toxic neuropathy																			3	273.62(85.91, 871.45)	272.77(85.82, 866.99)	777.52	8.03(6.57)	261.12(99.06)
nervous system disorders	intracranial pressure increased																			3	12.59(4.05, 39.15)	12.55(4.03, 39.12)	31.84	3.65(2.23)	12.53(4.85)
nervous system disorders	syncope																									4	5.46(2.04, 14.6)	5.42(2.03, 14.44)	14.44	2.44(1.17)	5.42(2.38)
injury, poisoning and procedural complications	off label use																			64	3.51(2.73, 4.53)	3.34(2.64, 4.23)	107.28	1.74(1.38)	3.34(2.7)
injury, poisoning and procedural complications	accidental overdose																									3	14.05(4.51, 43.74)	13.97(4.48, 43.54)	36.11	3.8(2.38)	13.96(5.4)
injury, poisoning and procedural complications	product use issue																															4	5.19(1.93, 13.95)	5.1(1.91, 13.59)	13.25	2.35(1.07)	5.1(2.23)
general disorders and administration site conditions	oedema																									3	7.19(2.31, 22.37)	7.15(2.29, 22.28)	15.87	2.84(1.42)	7.15(2.76)
general disorders and administration site conditions	oedema peripheral																															3	6.17(1.97, 19.31)	6.1(2, 18.64)	12.82	2.61(1.18)	6.1(2.35)
respiratory, thoracic and mediastinal disorders	respiratory failure																			11	10.2(5.63, 18.49)	10.1(5.61, 18.18)	90.09	3.33(2.51)	10.08(6.13)
respiratory, thoracic and mediastinal disorders	pneumothorax																			4	14.53(5.43, 38.83)	14.47(5.43, 38.55)	50.05	3.85(2.58)	14.44(6.34)
gastrointestinal disorders	dyspepsia																															4	12.6(4.68, 33.9)	12.37(4.64, 32.96)	41.86	3.63(2.35)	12.37(5.4)
gastrointestinal disorders	abdominal pain upper																															4	5.97(2.22, 16.06)	5.87(2.2, 15.64)	16.22	2.55(1.27)	5.87(2.57)
eye disorders	uveitis																			7	22.95(10.9, 48.34)	22.79(10.82, 48)	145.35	4.51(3.5)	22.71(12.18)
eye disorders	iridocyclitis																			3	49.95(16.01, 155.87)	49.8(15.98, 155.22)	142.3	5.63(4.2)	49.4(19.06)
blood and lymphatic system disorders	blood disorder																									3	57.28(18.37, 178.58)	56.94(18.27, 177.47)	164.28	5.83(4.4)	56.73(21.91)
