# Supplementary material for: Which fluoroquinolone is safer when combined with bedaquiline for tuberculosis treatment: evidence from FDA Adverse Event Reporting System database from 2013 to 2024
Source: Front Pharmacol. 2024 Dec 12;15:1491921. doi: 10.3389/fphar.2024.1491921 (PMC11669847; doi:10.3389/fphar.2024.1491921)
Supplement: Supplementary file 3 [file DataSheet2.XLSX]

## Sheet: Sheet 1
soc	pt	Bedaquiline-Levofloxacin male	ROR(95% CI)	PRR(95% CI)	chisq	IC(IC025)	EBGM(EBGM05)	Bedaquiline-Levofloxacin female	ROR(95% CI)	PRR(95% CI)	chisq	IC(IC025)	EBGM(EBGM05)	Bedaquiline-Moxifloxacin female	<span style="background-color:#FFFF0080">be_mo</span><br/><span style="color:#FF000080">female</span><br/>ROR(95% CI)	<span style="background-color:#FFFF0080">be_mo</span><br/><span style="color:#FF000080">female</span><br/>PRR(95% CI)	<span style="background-color:#FFFF0080">be_mo</span><br/><span style="color:#FF000080">female</span><br/>chisq	<span style="background-color:#FFFF0080">be_mo</span><br/><span style="color:#FF000080">female</span><br/>IC(IC025)	<span style="background-color:#FFFF0080">be_mo</span><br/><span style="color:#FF000080">female</span><br/>EBGM(EBGM05)	<span style="background-color:#FFFF0080">be_mo</span><br/><span style="color:#FF000080">female</span><br/>p.value	<span style="background-color:#FFFF0080">be_mo</span><br/><span style="color:#FF000080">female</span><br/>p.adj	Bedaquiline-Moxifloxacin male	<span style="background-color:#FFFF0080">be_mo</span><br/><span style="color:#C08BED80">male</span><br/>ROR(95% CI)	<span style="background-color:#FFFF0080">be_mo</span><br/><span style="color:#C08BED80">male</span><br/>PRR(95% CI)	<span style="background-color:#FFFF0080">be_mo</span><br/><span style="color:#C08BED80">male</span><br/>chisq	<span style="background-color:#FFFF0080">be_mo</span><br/><span style="color:#C08BED80">male</span><br/>IC(IC025)	<span style="background-color:#FFFF0080">be_mo</span><br/><span style="color:#C08BED80">male</span><br/>EBGM(EBGM05)	<span style="background-color:#FFFF0080">be_mo</span><br/><span style="color:#C08BED80">male</span><br/>p.value	<span style="background-color:#FFFF0080">be_mo</span><br/><span style="color:#C08BED80">male</span><br/>p.adj
investigations	electrocardiogram qt prolonged	44	67.37(49.79, 91.17)	64.71(48.23, 86.83)	2744.86	6.01(5.58)	64.32(49.94)	32	56.4(39.65, 80.24)	54.68(39.19, 76.3)	1682.29	5.77(5.27)	54.52(40.59)	42	91.44(67.02, 124.77)	86.97(64.82, 116.69)	3557.31	6.44(5.99)	86.63(66.8)	0	0	72	137.3(107.82, 174.86)	126.6(102.05, 157.06)	8887.08	6.97(6.62)	125.34(102.38)	0	0
investigations	aspartate aminotransferase increased	15	18.07(10.85, 30.09)	17.84(10.72, 29.7)	238.17	4.15(3.44)	17.81(11.62)	9	15.41(7.99, 29.72)	15.29(8.01, 29.2)	120.14	3.93(3.03)	15.28(8.82)	11	22.76(12.55, 41.27)	22.48(12.49, 40.47)	225.66	4.49(3.67)	22.46(13.65)	0	0	6	8.5(3.81, 18.98)	8.46(3.79, 18.9)	39.44	3.08(2.01)	8.45(4.32)	0	0
investigations	blood calcium decreased	3	18.62(5.99, 57.89)	18.58(5.96, 57.91)	49.81	4.21(2.79)	18.54(7.18)	3	14.07(4.53, 43.72)	14.03(4.5, 43.73)	36.3	3.81(2.39)	14.02(5.43)
investigations	transaminases increased	3	6.31(2.03, 19.6)	6.29(2.02, 19.6)	13.36	2.65(1.24)	6.29(2.44)	6	18.43(8.26, 41.13)	18.33(8.21, 40.94)	98.23	4.19(3.12)	18.31(9.35)	3	11.18(3.6, 34.75)	11.15(3.58, 34.75)	27.7	3.48(2.06)	11.14(4.31)	0.003	0.005	5	12.66(5.25, 30.5)	12.59(5.21, 30.41)	53.34	3.65(2.49)	12.58(6.03)	0	0
investigations	alanine aminotransferase increased	6	5.87(2.63, 13.1)	5.84(2.61, 13.04)	24.09	2.55(1.47)	5.84(2.98)	8	11.38(5.67, 22.82)	11.3(5.69, 22.44)	75.1	3.5(2.55)	11.29(6.31)	6	10.28(4.61, 22.96)	10.22(4.58, 22.83)	49.91	3.35(2.28)	10.21(5.22)	0	0	6	6.97(3.12, 15.55)	6.93(3.1, 15.48)	30.45	2.79(1.72)	6.92(3.54)	0	0.001
investigations	blood creatinine increased	11	7.3(4.03, 13.23)	7.24(4.02, 13.03)	59.17	2.85(2.03)	7.23(4.4)	4	5.47(2.05, 14.62)	5.46(2.05, 14.55)	14.57	2.45(1.18)	5.46(2.4)
investigations	haemoglobin decreased	9	4.5(2.34, 8.68)	4.48(2.35, 8.55)	24.32	2.16(1.26)	4.47(2.58)	7	4.85(2.31, 10.21)	4.83(2.29, 10.17)	21.27	2.27(1.27)	4.83(2.59)	9	7.57(3.92, 14.6)	7.5(3.93, 14.32)	50.74	2.91(2.01)	7.5(4.33)	0	0	7	4.14(1.97, 8.7)	4.11(1.95, 8.66)	16.51	2.04(1.04)	4.11(2.21)	0.002	0.004
investigations	blood potassium decreased	5	12.84(5.33, 30.92)	12.78(5.29, 30.87)	54.26	3.67(2.52)	12.77(6.12)							3	6.39(2.06, 19.85)	6.37(2.04, 19.85)	13.58	2.67(1.25)	6.37(2.47)	0.012	0.019	4	12.21(4.57, 32.61)	12.16(4.56, 32.4)	40.93	3.6(2.33)	12.15(5.34)	0	0.001
investigations	hepatitis c rna increased							3	1367.39(422.75, 4422.81)	1363.39(420.62, 4419.27)	3805.73	10.31(8.83)	1270.5(475.78)
investigations	blood magnesium increased							4	282.35(104.99, 759.31)	281.25(105.56, 749.38)	1100.43	8.11(6.83)	277.09(121.09)
investigations	gamma-glutamyltransferase increased							8	30.96(15.43, 62.1)	30.72(15.47, 61)	229.72	4.94(3.99)	30.67(17.13)
investigations	blood bilirubin increased							4	14.68(5.5, 39.2)	14.63(5.49, 38.98)	50.75	3.87(2.6)	14.61(6.42)
investigations	blood sodium decreased							3	10.76(3.46, 33.43)	10.73(3.44, 33.44)	26.47	3.42(2.01)	10.73(4.15)									4	15.78(5.91, 42.17)	15.72(5.9, 41.89)	55.07	3.97(2.7)	15.7(6.9)	0	0
investigations	hepatic enzyme increased							7	5.66(2.69, 11.9)	5.62(2.67, 11.84)	26.64	2.49(1.49)	5.62(3.02)
metabolism and nutrition disorders	hypomagnesaemia	6	19.4(8.69, 43.32)	19.3(8.64, 43.11)	103.96	4.27(3.19)	19.27(9.84)	10	49.44(26.5, 92.25)	48.97(26.15, 91.69)	468.77	5.61(4.75)	48.84(28.99)	7	42.39(20.13, 89.26)	42.05(19.97, 88.56)	280.06	5.39(4.39)	41.97(22.51)	0	0
metabolism and nutrition disorders	hypoalbuminaemia	4	24.59(9.2, 65.72)	24.51(9.2, 65.31)	90	4.61(3.34)	24.45(10.74)	3	32.01(10.3, 99.53)	31.92(10.24, 99.49)	89.72	4.99(3.58)	31.87(12.34)
metabolism and nutrition disorders	hypokalaemia	15	19.17(11.51, 31.92)	18.92(11.37, 31.49)	254.33	4.24(3.53)	18.89(12.33)	13	18.14(10.49, 31.35)	17.92(10.35, 31.02)	207.64	4.16(3.4)	17.9(11.33)	8	13.43(6.69, 26.96)	13.32(6.71, 26.45)	91.14	3.73(2.79)	13.31(7.43)	0	0
metabolism and nutrition disorders	hypocalcaemia	5	14.17(5.88, 34.13)	14.11(5.84, 34.09)	60.84	3.82(2.66)	14.09(6.75)	4	14.4(5.39, 38.46)	14.35(5.39, 38.23)	49.65	3.84(2.57)	14.34(6.3)
metabolism and nutrition disorders	hyperuricaemia	4	40.75(15.24, 108.97)	40.6(15.24, 108.18)	153.93	5.34(4.07)	40.45(17.76)
metabolism and nutrition disorders	hyperglycaemia	4	5.62(2.1, 14.99)	5.6(2.1, 14.92)	15.11	2.48(1.22)	5.6(2.46)
metabolism and nutrition disorders	electrolyte imbalance							3	17.01(5.47, 52.86)	16.96(5.44, 52.86)	45.04	4.08(2.67)	16.95(6.56)	6	41.31(18.49, 92.28)	41.03(18.37, 91.64)	233.91	5.36(4.28)	40.95(20.9)	0	0
metabolism and nutrition disorders	hyponatraemia							6	7.12(3.19, 15.88)	7.08(3.17, 15.81)	31.35	2.82(1.75)	7.08(3.62)
metabolism and nutrition disorders	hypoglycaemia							4	6.35(2.38, 16.95)	6.33(2.38, 16.87)	17.95	2.66(1.39)	6.33(2.78)
infections and infestations	meningitis	3	25.47(8.19, 79.21)	25.4(8.15, 79.17)	70.17	4.66(3.25)	25.35(9.81)
infections and infestations	oral candidiasis	3	15.52(4.99, 48.23)	15.48(4.97, 48.25)	40.58	3.95(2.53)	15.46(5.99)
infections and infestations	pelvic inflammatory disease							3	113.95(36.56, 355.11)	113.62(36.45, 354.13)	332.85	6.82(5.4)	112.93(43.63)
infections and infestations	gastroenteritis							11	51.02(28.14, 92.5)	50.48(28.04, 90.88)	532.21	5.65(4.83)	50.35(30.61)	3	16.46(5.3, 51.17)	16.41(5.27, 51.15)	43.39	4.04(2.62)	16.4(6.35)	0.001	0.002
infections and infestations	clostridium difficile colitis							5	33.95(14.09, 81.81)	33.79(13.99, 81.63)	158.84	5.08(3.92)	33.73(16.16)
infections and infestations	pneumocystis jirovecii pneumonia							3	20.92(6.73, 65)	20.86(6.69, 65.02)	56.66	4.38(2.96)	20.84(8.07)
respiratory, thoracic and mediastinal disorders	haemoptysis	7	9.73(4.62, 20.46)	9.67(4.59, 20.37)	54.41	3.27(2.27)	9.66(5.19)	6	17.09(7.66, 38.14)	17(7.61, 37.97)	90.28	4.09(3.01)	16.98(8.67)									4	6.53(2.44, 17.43)	6.5(2.44, 17.32)	18.63	2.7(1.43)	6.5(2.86)	0.004	0.008
respiratory, thoracic and mediastinal disorders	respiratory distress	6	10.61(4.76, 23.69)	10.56(4.73, 23.59)	51.91	3.4(2.33)	10.55(5.39)	4	11.66(4.37, 31.14)	11.62(4.36, 30.96)	38.81	3.54(2.27)	11.61(5.1)	3	10.47(3.37, 32.53)	10.44(3.35, 32.54)	25.59	3.38(1.97)	10.43(4.04)	0.003	0.006
respiratory, thoracic and mediastinal disorders	bronchiectasis	4	27.96(10.46, 74.74)	27.87(10.46, 74.26)	103.34	4.8(3.53)	27.79(12.21)
respiratory, thoracic and mediastinal disorders	pulmonary embolism							9	8.54(4.43, 16.47)	8.48(4.44, 16.19)	59.4	3.08(2.18)	8.47(4.89)
respiratory, thoracic and mediastinal disorders	respiratory failure							5	5.74(2.39, 13.83)	5.72(2.37, 13.82)	19.49	2.52(1.36)	5.72(2.74)	10	13.88(7.44, 25.89)	13.73(7.48, 25.21)	118.02	3.78(2.92)	13.72(8.14)	0	0
nervous system disorders	optic neuritis	4	39.02(14.59, 104.33)	38.88(14.59, 103.59)	147.08	5.28(4.01)	38.74(17.01)	4	26.74(10.01, 71.43)	26.64(10, 70.98)	98.57	4.73(3.46)	26.6(11.69)	5	40.01(16.6, 96.46)	39.78(16.47, 96.1)	188.74	5.31(4.15)	39.72(19.02)	0	0	3	34.74(11.17, 108.1)	34.63(11.11, 107.93)	97.72	5.11(3.69)	34.54(13.36)	0	0
nervous system disorders	neuropathy peripheral	37	19.19(13.82, 26.64)	18.58(13.58, 25.42)	615.43	4.21(3.75)	18.55(14.1)	26	16.74(11.34, 24.71)	16.34(11.26, 23.71)	374.74	4.03(3.48)	16.33(11.79)	12	9.27(5.24, 16.39)	9.15(5.18, 16.15)	87.22	3.19(2.4)	9.15(5.68)	0	0
nervous system disorders	generalised tonic-clonic seizure	4	9.5(3.56, 25.36)	9.47(3.55, 25.23)	30.27	3.24(1.97)	9.46(4.16)	7	22.74(10.81, 47.85)	22.59(10.73, 47.57)	144.33	4.5(3.49)	22.57(12.11)	3	11.64(3.75, 36.19)	11.61(3.72, 36.19)	29.07	3.54(2.12)	11.6(4.49)	0.002	0.005
nervous system disorders	seizure	11	3.66(2.02, 6.62)	3.63(2.02, 6.54)	21	1.86(1.04)	3.63(2.21)	8	3.64(1.82, 7.3)	3.62(1.82, 7.19)	15.2	1.86(0.91)	3.62(2.02)
nervous system disorders	intracranial mass	3	98.64(31.6, 307.94)	98.37(31.56, 306.6)	286.48	6.61(5.18)	97.47(37.6)
hepatobiliary disorders	hepatotoxicity	8	20.08(10.01, 40.28)	19.94(10.04, 39.6)	143.7	4.32(3.37)	19.9(11.12)	11	33.56(18.52, 60.83)	33.21(18.45, 59.79)	343.18	5.05(4.23)	33.16(20.16)	12	45.26(25.59, 80.07)	44.64(25.29, 78.81)	511.06	5.48(4.69)	44.55(27.64)	0	0	47	150.32(111.91, 201.92)	142.67(108.43, 187.72)	6539.12	7.14(6.72)	141.06(110.2)	0	0
hepatobiliary disorders	drug-induced liver injury	10	15.13(8.11, 28.21)	15(8.01, 28.09)	130.57	3.91(3.05)	14.98(8.89)	13	26.64(15.41, 46.05)	26.31(15.2, 45.55)	316.26	4.72(3.95)	26.28(16.62)									3	5.4(1.74, 16.78)	5.39(1.73, 16.8)	10.72	2.43(1.01)	5.38(2.08)	0.019	0.033
hepatobiliary disorders	hepatitis	6	13.68(6.13, 30.53)	13.61(6.09, 30.4)	70.05	3.77(2.69)	13.59(6.94)							4	13.44(5.03, 35.9)	13.38(5.02, 35.65)	45.81	3.74(2.47)	13.37(5.88)	0	0.001
hepatobiliary disorders	portal fibrosis							3	737.67(232.33, 2342.19)	735.52(231.41, 2337.83)	2116.99	9.47(8.02)	707.62(269.13)
hepatobiliary disorders	hepatic necrosis							3	78.96(25.36, 245.81)	78.73(25.26, 245.38)	229.27	6.29(4.87)	78.4(30.31)
gastrointestinal disorders	vomiting	32	5.1(3.59, 7.25)	4.98(3.57, 6.95)	102.39	2.32(1.82)	4.98(3.71)	34	4.14(2.94, 5.82)	4.03(2.89, 5.62)	78.18	2.01(1.53)	4.03(3.03)									19	3.54(2.25, 5.58)	3.49(2.22, 5.48)	33.96	1.8(1.16)	3.49(2.39)	0	0
gastrointestinal disorders	pancreatitis acute	3	6.37(2.05, 19.8)	6.36(2.04, 19.82)	13.54	2.67(1.25)	6.35(2.46)
gastrointestinal disorders	haematemesis							6	18.45(8.27, 41.18)	18.35(8.22, 40.99)	98.35	4.2(3.12)	18.33(9.36)
gastrointestinal disorders	gastritis							4	9.41(3.52, 25.13)	9.38(3.52, 24.99)	29.94	3.23(1.96)	9.37(4.12)
cardiac disorders	cardiopulmonary failure	3	40.54(13.03, 126.17)	40.43(12.97, 126.01)	114.94	5.33(3.91)	40.28(15.58)	4	106.43(39.76, 284.91)	106.02(39.79, 282.49)	413.78	6.72(5.45)	105.43(46.25)									4	63.87(23.86, 170.98)	63.6(23.87, 169.46)	245.22	5.98(4.71)	63.28(27.76)	0	0
cardiac disorders	ventricular extrasystoles	6	36.03(16.13, 80.5)	35.84(16.05, 80.05)	202.57	5.16(4.08)	35.73(18.24)
cardiac disorders	cardiomyopathy	6	22.48(10.07, 50.19)	22.36(10.01, 49.94)	122.22	4.48(3.41)	22.32(11.4)							3	22.35(7.19, 69.48)	22.27(7.15, 69.41)	60.91	4.48(3.06)	22.25(8.61)	0	0.001
cardiac disorders	arrhythmia	9	9.95(5.16, 19.19)	9.88(5.17, 18.87)	71.83	3.3(2.4)	9.87(5.7)															4	5.25(1.97, 14.03)	5.24(1.97, 13.96)	13.71	2.39(1.12)	5.23(2.3)	0.008	0.015
blood and lymphatic system disorders	anaemia	61	18.69(14.43, 24.2)	17.71(14, 22.41)	963.01	4.14(3.77)	17.68(14.24)	49	18.87(14.16, 25.15)	18.02(13.7, 23.71)	789.03	4.17(3.76)	18(14.16)	20	9.04(5.8, 14.08)	8.85(5.75, 13.62)	139.55	3.14(2.52)	8.85(6.1)	0	0	19	6.66(4.23, 10.49)	6.54(4.17, 10.26)	89.43	2.71(2.07)	6.54(4.47)	0	0
blood and lymphatic system disorders	pancytopenia	7	5.95(2.83, 12.52)	5.92(2.81, 12.47)	28.64	2.57(1.56)	5.92(3.18)
blood and lymphatic system disorders	myelosuppression							4	8.34(3.12, 22.28)	8.32(3.12, 22.17)	25.74	3.06(1.79)	8.31(3.65)
blood and lymphatic system disorders	lymphadenopathy							3	5.32(1.71, 16.52)	5.31(1.7, 16.55)	10.49	2.41(0.99)	5.3(2.05)
psychiatric disorders	psychotic disorder	10	17.02(9.13, 31.74)	16.87(9.01, 31.59)	149.17	4.07(3.22)	16.85(10)	6	18.74(8.4, 41.83)	18.64(8.35, 41.63)	100.09	4.22(3.15)	18.62(9.51)	4	14.96(5.6, 39.96)	14.89(5.59, 39.67)	51.82	3.9(2.63)	14.88(6.54)	0	0
psychiatric disorders	alcohol abuse	3	32.71(10.51, 101.75)	32.62(10.47, 101.67)	91.68	5.02(3.6)	32.52(12.58)
psychiatric disorders	hallucination, visual							3	11.03(3.55, 34.26)	11(3.53, 34.28)	27.26	3.46(2.04)	10.99(4.26)
injury, poisoning and procedural complications	intentional product use issue	24	11.24(7.5, 16.84)	11.01(7.44, 16.29)	218.71	3.46(2.89)	11(7.84)	12	7.19(4.07, 12.71)	7.12(4.03, 12.57)	63.21	2.83(2.04)	7.12(4.42)	18	13.26(8.31, 21.15)	13(8.28, 20.4)	199.53	3.7(3.04)	12.99(8.79)	0	0	32	18.15(12.75, 25.83)	17.55(12.58, 24.49)	499.83	4.13(3.63)	17.53(13.05)	0	0
injury, poisoning and procedural complications	incorrect product administration duration	3	7.64(2.46, 23.75)	7.63(2.45, 23.78)	17.26	2.93(1.51)	7.62(2.95)							4	8.5(3.18, 22.7)	8.46(3.18, 22.54)	26.33	3.08(1.81)	8.46(3.72)	0.001	0.003
injury, poisoning and procedural complications	exposure during pregnancy							9	4.72(2.45, 9.1)	4.69(2.46, 8.96)	26.16	2.23(1.33)	4.69(2.71)	8	5.05(2.52, 10.13)	5.01(2.52, 9.95)	25.72	2.32(1.38)	5.01(2.8)	0	0.001
general disorders and administration site conditions	treatment noncompliance	8	6.68(3.33, 13.39)	6.64(3.34, 13.19)	38.31	2.73(1.78)	6.63(3.71)	5	6.8(2.82, 16.37)	6.77(2.8, 16.35)	24.6	2.76(1.6)	6.77(3.24)
general disorders and administration site conditions	treatment failure							7	3.76(1.79, 7.9)	3.74(1.78, 7.88)	14.07	1.9(0.9)	3.74(2.01)
general disorders and administration site conditions	chest pain							10	3.59(1.93, 6.69)	3.56(1.94, 6.54)	18.5	1.83(0.98)	3.56(2.12)
skin and subcutaneous tissue disorders	dermatitis allergic	3	14.79(4.76, 45.96)	14.75(4.73, 45.97)	38.4	3.88(2.46)	14.73(5.7)
skin and subcutaneous tissue disorders	drug reaction with eosinophilia and systemic symptoms							6	14.23(6.38, 31.76)	14.15(6.34, 31.6)	73.32	3.82(2.75)	14.14(7.22)
renal and urinary disorders	renal impairment	10	4.74(2.54, 8.83)	4.7(2.56, 8.63)	29.21	2.23(1.38)	4.7(2.79)	5	4.45(1.85, 10.72)	4.43(1.83, 10.7)	13.31	2.15(0.99)	4.43(2.12)
renal and urinary disorders	nephropathy toxic							3	27.9(8.98, 86.73)	27.82(8.93, 86.71)	77.47	4.8(3.38)	27.78(10.76)
eye disorders	toxic optic neuropathy	4	257.67(95.39, 695.98)	256.73(94.48, 697.59)	994.7	7.97(6.68)	250.64(109.14)
eye disorders	optic nerve disorder	3	137.07(43.82, 428.8)	136.7(43.86, 426.06)	398.95	7.08(5.65)	134.96(51.97)
endocrine disorders	adrenal insufficiency							6	34.69(15.54, 77.46)	34.5(15.45, 77.06)	194.82	5.11(4.03)	34.43(17.58)
endocrine disorders	hypothyroidism							5	9.08(3.77, 21.87)	9.04(3.74, 21.84)	35.77	3.18(2.02)	9.04(4.33)
vascular disorders	deep vein thrombosis							7	11.48(5.46, 24.16)	11.41(5.42, 24.03)	66.5	3.51(2.51)	11.41(6.12)
ear and labyrinth disorders	deafness	5	9.47(3.93, 22.8)	9.43(3.9, 22.78)	37.65	3.24(2.08)	9.42(4.51)
investigations	white blood cell count increased													4	9.85(3.69, 26.31)	9.81(3.68, 26.14)	31.64	3.29(2.02)	9.8(4.31)	0.001	0.002
investigations	electrocardiogram t wave abnormal																					3	202.28(64.53, 634.13)	201.62(64.69, 628.4)	589.34	7.63(6.2)	198.42(76.28)	0	0
investigations	blood albumin decreased																					3	25.63(8.24, 79.71)	25.55(8.2, 79.63)	70.63	4.67(3.25)	25.5(9.87)	0	0.001
cardiac disorders	myocardial ischaemia													3	47.64(15.31, 148.18)	47.47(15.23, 147.95)	136.2	5.57(4.15)	47.37(18.33)	0	0	10	67.43(36.1, 125.95)	66.7(35.62, 124.89)	643.83	6.05(5.19)	66.35(39.34)	0	0
cardiac disorders	supraventricular extrasystoles													3	95.96(30.81, 298.84)	95.62(30.68, 298.03)	279.7	6.57(5.15)	95.22(36.8)	0	0
cardiac disorders	cardiac failure													8	9.31(4.64, 18.68)	9.23(4.65, 18.33)	58.77	3.21(2.26)	9.23(5.15)	0	0
cardiac disorders	myocardial infarction													5	5(2.07, 12.04)	4.97(2.06, 12.01)	15.89	2.31(1.16)	4.97(2.38)	0.004	0.007
cardiac disorders	cardiovascular insufficiency																					3	93.55(29.99, 291.85)	93.25(29.92, 290.64)	271.76	6.53(5.11)	92.56(35.73)	0	0
cardiac disorders	atrioventricular block first degree																					5	82.9(34.32, 200.22)	82.45(34.13, 199.18)	399.69	6.36(5.19)	81.91(39.17)	0	0
cardiac disorders	cardiac failure acute																					5	35.51(14.73, 85.63)	35.32(14.62, 85.32)	166.31	5.14(3.98)	35.22(16.87)	0	0
infections and infestations	hepatitis c													4	44.63(16.69, 119.3)	44.42(16.67, 118.36)	169.46	5.47(4.2)	44.34(19.47)	0	0	6	19.5(8.73, 43.54)	19.38(8.68, 43.29)	104.44	4.27(3.2)	19.35(9.88)	0	0
infections and infestations	clostridium difficile infection													3	8.24(2.65, 25.61)	8.22(2.64, 25.62)	19.02	3.04(1.62)	8.21(3.18)	0.006	0.011	3	7.41(2.38, 23.02)	7.39(2.37, 23.03)	16.56	2.88(1.47)	7.38(2.86)	0.008	0.016
infections and infestations	pyelonephritis chronic													4	1262.93(460.22, 3465.69)	1256.98(462.6, 3415.46)	4752.21	10.22(8.91)	1189.99(511.34)	0	0
infections and infestations	hepatitis b													3	69.82(22.43, 217.31)	69.58(22.32, 216.87)	202.16	6.12(4.7)	69.36(26.83)	0	0
infections and infestations	bacterial infection													3	13.3(4.28, 41.34)	13.26(4.25, 41.33)	33.99	3.73(2.31)	13.25(5.13)	0.002	0.003
infections and infestations	septic shock													3	6.88(2.21, 21.37)	6.86(2.2, 21.38)	15.01	2.78(1.36)	6.85(2.65)	0.01	0.017
infections and infestations	pneumonia bacterial																					4	21.4(8.01, 57.18)	21.31(8, 56.78)	77.3	4.41(3.14)	21.27(9.35)	0	0
respiratory, thoracic and mediastinal disorders	dyspnoea at rest													4	86.71(32.41, 232.02)	86.31(32.39, 229.97)	336.01	6.43(5.15)	85.98(37.74)	0	0
respiratory, thoracic and mediastinal disorders	bronchopleural fistula																					4	471.24(173.28, 1281.5)	469.19(172.67, 1274.88)	1800.81	8.82(7.52)	452.16(195.77)	0	0
respiratory, thoracic and mediastinal disorders	pneumothorax																					4	11.57(4.33, 30.9)	11.52(4.32, 30.69)	38.41	3.52(2.26)	11.51(5.06)	0	0.001
respiratory, thoracic and mediastinal disorders	acute respiratory failure																					3	7.46(2.4, 23.17)	7.43(2.38, 23.16)	16.71	2.89(1.48)	7.43(2.88)	0.008	0.016
hepatobiliary disorders	hepatitis toxic													3	107.99(34.66, 336.42)	107.61(34.53, 335.4)	315.35	6.74(5.32)	107.1(41.39)	0	0	5	160.27(66.18, 388.15)	159.4(65.98, 385.07)	777.11	7.3(6.13)	157.4(75.09)	0	0
hepatobiliary disorders	cholecystitis chronic													3	299.87(95.79, 938.7)	298.81(95.87, 931.32)	878.69	8.2(6.77)	294.88(113.49)	0	0
hepatobiliary disorders	cholecystitis																					4	23.8(8.91, 63.62)	23.71(8.9, 63.17)	86.84	4.56(3.29)	23.66(10.39)	0	0
hepatobiliary disorders	hepatocellular injury																					5	14.81(6.15, 35.69)	14.74(6.1, 35.61)	63.96	3.88(2.72)	14.72(7.05)	0	0
metabolism and nutrition disorders	diabetic ketoacidosis													3	9.01(2.9, 27.99)	8.98(2.88, 27.99)	21.27	3.17(1.75)	8.98(3.48)	0.005	0.009
metabolism and nutrition disorders	decreased appetite													11	3.39(1.87, 6.15)	3.36(1.87, 6.05)	18.32	1.75(0.93)	3.36(2.04)	0.001	0.001
injury, poisoning and procedural complications	off label use																					59	3.9(3, 5.08)	3.72(2.88, 4.8)	119.12	1.89(1.52)	3.71(2.98)	0	0
injury, poisoning and procedural complications	product use in unapproved indication																					16	3.35(2.04, 5.49)	3.31(2.03, 5.4)	25.89	1.73(1.03)	3.31(2.19)	0	0
nervous system disorders	syncope																					6	3.96(1.77, 8.84)	3.94(1.76, 8.8)	13.18	1.98(0.91)	3.94(2.01)	0.005	0.01
gastrointestinal disorders	pancreatitis chronic																					3	78.95(25.32, 246.12)	78.69(25.25, 245.26)	228.68	6.29(4.87)	78.2(30.2)	0	0
gastrointestinal disorders	gastrointestinal disorder																					5	4.4(1.83, 10.61)	4.39(1.82, 10.61)	13.08	2.13(0.97)	4.38(2.1)	0.006	0.013
psychiatric disorders	eating disorder													3	8.47(2.73, 26.31)	8.44(2.71, 26.31)	19.68	3.08(1.66)	8.44(3.27)	0.006	0.01
general disorders and administration site conditions	pyrexia													15	3.45(2.07, 5.74)	3.4(2.04, 5.66)	25.57	1.77(1.05)	3.4(2.22)	0	0
general disorders and administration site conditions	drug resistance																					7	12.65(6.01, 26.63)	12.56(5.96, 26.45)	74.48	3.65(2.65)	12.55(6.74)	0	0
eye disorders	uveitis													3	15.76(5.07, 48.97)	15.7(5.04, 48.93)	41.29	3.97(2.55)	15.69(6.08)	0.001	0.002	4	19.7(7.37, 52.64)	19.62(7.36, 52.28)	70.58	4.29(3.02)	19.59(8.61)	0	0
eye disorders	iridocyclitis																					3	66.59(21.37, 207.46)	66.37(21.29, 206.86)	192.14	6.04(4.62)	66.02(25.51)	0	0
ear and labyrinth disorders	tinnitus																					4	6.47(2.42, 17.27)	6.44(2.42, 17.16)	18.39	2.69(1.42)	6.44(2.83)	0.004	0.008
ear and labyrinth disorders	hypoacusis																					5	4.81(2, 11.59)	4.79(1.98, 11.57)	15	2.26(1.1)	4.79(2.29)	0.004	0.009
blood and lymphatic system disorders	blood disorder																					3	26.43(8.5, 82.19)	26.34(8.45, 82.1)	72.99	4.72(3.3)	26.29(10.17)	0	0.001
